# Supplementary material for: Advancements in Vaccinology Against Infectious Hematopoietic Necrosis Virus (IHNV): From Traditional Methods to Next-Generation Strategies
Source: Vaccines (Basel). 2026 Mar 31;14(4):314. doi: 10.3390/vaccines14040314 (PMC13119925; doi:10.3390/vaccines14040314)
Supplement: Supplementary file 1 [file vaccines-14-00314-s001.zip]

Archive with 1 entries (1 files):
- vaccines-4194473-supplementary.pdf
